# Supplementary material for: Isolation and Characterisation of Bacteriophages with Activity against Invasive Non-Typhoidal Salmonella Causing Bloodstream Infection in Malawi
Source: Viruses. 2021 Mar 15;13(3):478. doi: 10.3390/v13030478 (PMC7999457; doi:10.3390/v13030478)
Supplement: Supplementary file 1 [file viruses-13-00478-s001.zip]

Archive with 3 entries (2 files):
- viruses-1137339 supplementary 1/
- viruses-1137339 supplementary 1/SupplementaryFigures.docx
- viruses-1137339 supplementary 1/SupplementaryTables.xlsx
